# Supplementary material for: A Strategy for Uncovering the Serum Metabolome by Direct-Infusion High-Resolution Mass Spectrometry
Source: Metabolites. 2023 Mar 22;13(3):460. doi: 10.3390/metabo13030460 (PMC10057860; doi:10.3390/metabo13030460)
Supplement: Supplementary file 1 [file metabolites-13-00460-s001.zip]

Archive with 1 entries (1 files):
- metabolites-2292157-supplementary.pdf
